# Supplementary material for: Role of Staphylococcus aureus’s Buoyant Density in the Development of Biofilm Associated Antibiotic Susceptibility
Source: Microorganisms. 2024 Apr 9;12(4):759. doi: 10.3390/microorganisms12040759 (PMC11052065; doi:10.3390/microorganisms12040759)
Supplement: Supplementary file 1 [file microorganisms-12-00759-s001.zip]

Archive with 1 entries (1 files):
- microorganisms-2931583-supplementary.pdf
